# Supplementary material for: Antimicrobial Features of Organic Functionalized Graphene-Oxide with Selected Amines
Source: Materials (Basel). 2018 Sep 13;11(9):1704. doi: 10.3390/ma11091704 (PMC6164380; doi:10.3390/ma11091704)
Supplement: Supplementary file 1 [file materials-11-01704-s001.zip]

Archive with 1 entries (1 files):
- materials-352701-SI.pdf
